# Supplementary material for: Immune-mediated inflammatory diseases and periodontal disease: a bidirectional two-sample mendelian randomization study
Source: BMC Immunol. 2024 Jun 28;25:39. doi: 10.1186/s12865-024-00634-y (PMC11212394; doi:10.1186/s12865-024-00634-y)
Supplement: Supplementary file 2 — Supplementary Material 2. [file 12865_2024_634_MOESM2_ESM.xlsx]

## Sheet: Sheet1
Tabel S2 Instrumental variables of IMIDs
Database	SNP	chr.exposure	pos.exposure	other_allele.exposure	effect_allele.exposure	beta.exposure	se.exposure	pval.exposure	exposure	R2	F
UKB	rs2160215	14	81461472	T	C	0.00255085	0.000211176	1.38e-33	Hyperthyroidism	0.000403858	145.908
	rs2476601	1	114377568	A	G	-0.00253174	0.000335302	4.34e-14	Hyperthyroidism	0.000157841	57.0116
	rs3087243	2	204738919	G	A	-0.001989	0.000204788	2.68e-22	Hyperthyroidism	0.000261138	94.3318
	rs12660253	6	30783704	A	G	-0.00245081	0.000349629	2.39e-12	Hyperthyroidism	0.000136041	49.1362
	rs9264823	6	31270785	C	T	-0.00216324	0.000339117	1.78e-10	Hyperthyroidism	0.000112664	40.6919
	rs535777	6	32577633	G	C	0.00672372	0.000294478	2.63e-115	Hyperthyroidism	0.00144149	521.328
	rs9272522	6	32606490	G	A	-0.00281873	0.000223075	1.36e-36	Hyperthyroidism	0.000441913	159.662
	rs10748781	10	101283330	C	A	-0.00324283	0.000508356	1.78e-10	Hypothyroidism	0.000112664	40.6921
	rs3850765	10	124139910	T	C	0.00307603	0.000507847	1.39e-09	Hypothyroidism	0.000101577	36.6871
	rs706779	10	6098824	T	C	-0.00401297	0.000502015	1.31e-15	Hypothyroidism	0.000176907	63.8993
	rs71508903	10	63779871	C	T	0.00608286	0.000638909	1.73e-21	Hypothyroidism	0.00025093	90.6432
	rs7088891	10	64034019	G	T	-0.00314546	0.000509754	6.81e-10	Hypothyroidism	0.00010542	38.0754
	rs11258303	10	6405534	C	A	0.00395703	0.000577827	7.49e-12	Hypothyroidism	0.00012984	46.8965
	rs72816148	10	89812409	G	A	0.00306597	0.000536534	1.1e-08	Hypothyroidism	9.04118e-05	32.6542
	rs61876259	11	335885	G	T	-0.00325209	0.000580961	2.17e-08	Hypothyroidism	8.67594e-05	31.3349
	rs736374	11	35266944	G	A	0.0042242	0.000521858	5.77e-16	Hypothyroidism	0.000181396	65.5212
	rs174574	11	61600342	A	C	0.0028653	0.000524205	4.61e-08	Hypothyroidism	8.27228e-05	29.8769
	rs4409785	11	95311422	T	C	0.00625408	0.000662961	3.99e-21	Hypothyroidism	0.000246358	88.9915
	rs12582330	12	103892941	G	T	-0.00438206	0.000564492	8.33e-15	Hypothyroidism	0.000166837	60.2613
	rs3184504	12	111884608	T	C	-0.0100956	0.000500092	1.42e-90	Hypothyroidism	0.00112719	407.532
	rs772920	12	56390364	C	G	0.0035081	0.000529222	3.39e-11	Hypothyroidism	0.000121657	43.9406
	rs7327973	13	24785854	T	C	0.00597604	0.000562944	2.54e-26	Hypothyroidism	0.00031195	112.692
	rs76428106	13	28604007	T	C	0.027033	0.00228777	3.26e-32	Hypothyroidism	0.000386473	139.624
	rs66749983	13	43063831	A	T	0.00359448	0.000541859	3.28e-11	Hypothyroidism	0.000121834	44.0045
	rs4271507	14	106198083	T	C	-0.00332286	0.000538524	6.82e-10	Hypothyroidism	0.000105412	38.0725
	rs8008961	14	68752643	C	T	-0.00326701	0.000557777	4.71e-09	Hypothyroidism	9.49865e-05	34.3066
	rs4900395	14	98713919	T	C	0.00274202	0.000501373	4.53e-08	Hypothyroidism	8.28145e-05	29.91
	rs8043085	15	38828140	G	T	0.00454769	0.000592787	1.7e-14	Hypothyroidism	0.000162943	58.8548
	rs142997491	16	50729820	A	G	0.0151308	0.00230755	5.49e-11	Hypothyroidism	0.00011904	42.9951
	rs13333582	16	67549547	T	C	0.00741234	0.00123602	2.01e-09	Hypothyroidism	9.95725e-05	35.9631
	rs8054578	16	79316815	A	G	-0.00347021	0.000601205	7.84e-09	Hypothyroidism	9.22464e-05	33.3169
	rs147854423	17	28907410	G	A	0.00765563	0.00138423	3.19e-08	Hypothyroidism	8.46899e-05	30.5874
	rs61653336	17	40296923	G	A	0.00483761	0.000672141	6.15e-13	Hypothyroidism	0.000143417	51.801
	rs543135444	17	45498244	C	T	0.00566411	0.000696026	4.04e-16	Hypothyroidism	0.000183339	66.2232
	rs61759532	17	7240391	C	T	0.00414252	0.000595935	3.63e-12	Hypothyroidism	0.000133782	48.3202
	rs28665408	18	67516846	A	C	-0.00313356	0.000505862	5.85e-10	Hypothyroidism	0.00010624	38.3716
	rs8093850	18	77178302	A	G	0.00294782	0.000539556	4.67e-08	Hypothyroidism	8.26449e-05	29.8488
	rs1549142	19	18383794	C	T	0.00392633	0.000597445	4.98e-11	Hypothyroidism	0.000119577	43.1892
	rs10424978	19	4837557	C	A	-0.00423593	0.000516444	2.37e-16	Hypothyroidism	0.000186249	67.2742
	rs12980063	19	50196992	A	G	-0.00303955	0.000513413	3.22e-09	Hypothyroidism	9.70434e-05	35.0496
	rs78458460	1	108347599	G	T	0.00468237	0.000586645	1.45e-15	Hypothyroidism	0.000176371	63.7057
	rs7522243	1	110362858	A	G	0.00275964	0.00050594	4.91e-08	Hypothyroidism	8.23748e-05	29.7512
	rs2476601	1	114377568	A	G	-0.0206473	0.000822933	8.43e-139	Hypothyroidism	0.00174006	629.499
	rs2649599	1	1305493	A	G	0.00382765	0.00063823	2.01e-09	Hypothyroidism	9.95841e-05	35.9673
	rs926103	1	156784982	T	C	-0.00290182	0.000528659	4.04e-08	Hypothyroidism	8.34212e-05	30.1292
	rs1723022	1	167405418	G	T	0.00295352	0.000522448	1.58e-08	Hypothyroidism	8.84868e-05	31.9589
	rs10917477	1	19861106	A	G	0.00328773	0.000502669	6.14e-11	Hypothyroidism	0.00011844	42.7785
	rs12117927	1	236629134	C	A	0.00321442	0.000513253	3.78e-10	Hypothyroidism	0.000108597	39.2229
	rs541819026	1	2687692	A	T	0.00519046	0.000849525	9.98e-10	Hypothyroidism	0.000103356	37.3299
	rs2823272	21	16798586	T	A	-0.00355068	0.000539177	4.54e-11	Hypothyroidism	0.000120069	43.3669
	rs2412974	22	30539821	C	T	-0.0029974	0.000521652	9.15e-09	Hypothyroidism	9.14137e-05	33.0161
	rs229540	22	37591290	T	G	0.00506723	0.000506373	1.43e-23	Hypothyroidism	0.000277206	100.138
	rs1534430	2	12644736	C	T	-0.00371275	0.000513891	5.03e-13	Hypothyroidism	0.000144514	52.1972
	rs11675342	2	1407628	C	T	0.00471091	0.000506713	1.45e-20	Hypothyroidism	0.000239279	86.4337
	rs2111485	2	163110536	A	G	0.00379556	0.000512015	1.24e-13	Hypothyroidism	0.00015214	54.9521
	rs7582694	2	191970120	C	G	-0.00718717	0.000599128	3.78e-33	Hypothyroidism	0.000398315	143.904
	rs11571297	2	204745003	T	C	-0.00856049	0.000503287	7.45e-65	Hypothyroidism	0.000800463	289.31
	rs7596240	2	242444173	A	G	0.00321294	0.000562705	1.13e-08	Hypothyroidism	9.02667e-05	32.6018
	rs13399762	2	55880308	A	G	0.00683013	0.00110662	6.75e-10	Hypothyroidism	0.000105472	38.0942
	rs7583027	2	62544391	A	C	0.00286567	0.000522181	4.07e-08	Hypothyroidism	8.33868e-05	30.1167
	rs71387227	2	8461377	C	T	-0.00294697	0.000525453	2.04e-08	Hypothyroidism	8.70902e-05	31.4544
	rs13090803	3	105934953	G	T	0.00475054	0.000615771	1.21e-14	Hypothyroidism	0.000164778	59.5176
	rs4688011	3	119227247	G	A	0.00389376	0.000636526	9.53e-10	Hypothyroidism	0.000103606	37.42
	rs2254911	3	121828837	T	C	-0.00560561	0.000980972	1.1e-08	Hypothyroidism	9.041e-05	32.6535
	rs1962093	3	12306333	T	C	0.00399124	0.000646683	6.76e-10	Hypothyroidism	0.000105465	38.0917
	rs12634152	3	188121019	C	T	-0.00651979	0.000503631	2.54e-38	Hypothyroidism	0.000463836	167.587
	rs11711810	3	39353011	T	C	0.00461754	0.000756454	1.03e-09	Hypothyroidism	0.000103166	37.2609
	rs113473633	4	103449131	A	G	-0.00951809	0.00162609	4.82e-09	Hypothyroidism	9.4862e-05	34.2616
	rs7437047	4	10718589	G	A	0.00337625	0.000501236	1.63e-11	Hypothyroidism	0.000125618	45.3714
	rs6833591	4	123546282	A	G	-0.00301425	0.000526773	1.05e-08	Hypothyroidism	9.06558e-05	32.7423
	rs28435578	4	149646538	T	C	-0.00637794	0.000619989	8.11e-25	Hypothyroidism	0.000292947	105.826
	rs3775291	4	187004074	C	T	-0.00397105	0.000546258	3.61e-13	Hypothyroidism	0.00014631	52.8461
	rs34046593	4	26111593	G	A	0.00330404	0.00053988	9.37e-10	Hypothyroidism	0.000103699	37.4536
	rs4444866	4	40307533	C	T	-0.00310862	0.000561492	3.09e-08	Hypothyroidism	8.48661e-05	30.6511
	rs28157	5	102595837	G	T	-0.00334669	0.000539208	5.42e-10	Hypothyroidism	0.000106658	38.5226
	rs244672	5	133419283	C	T	-0.00476704	0.000762633	4.09e-10	Hypothyroidism	0.000108179	39.0719
	rs6452444	5	71685736	T	C	0.00324192	0.000587293	3.39e-08	Hypothyroidism	8.43687e-05	30.4714
	rs7727976	5	76543209	A	T	0.0034781	0.000515785	1.55e-11	Hypothyroidism	0.000125897	45.472
	rs7759326	6	136137559	G	A	0.00358833	0.000549512	6.58e-11	Hypothyroidism	0.00011806	42.6411
	rs9497965	6	148521292	C	T	0.00365956	0.000509862	7.11e-13	Hypothyroidism	0.000142631	51.5169
	rs753760	6	166046483	C	G	-0.00300512	0.000543494	3.22e-08	Hypothyroidism	8.46488e-05	30.5726
	rs933243	6	167403873	C	A	-0.00539298	0.000530047	2.6e-24	Hypothyroidism	0.000286568	103.521
	rs76049329	6	26601141	A	G	0.0145902	0.00261174	2.32e-08	Hypothyroidism	8.64069e-05	31.2076
	rs7768019	6	31202575	C	G	-0.0080718	0.000581393	8.18e-44	Hypothyroidism	0.000533449	192.752
	rs76518703	6	31329466	A	G	-0.0103297	0.00117925	1.97e-18	Hypothyroidism	0.00021242	76.7293
	rs9272426	6	32605189	A	G	0.0124339	0.000510414	5.73e-131	Hypothyroidism	0.00164051	593.427
	rs28418426	6	32619654	T	C	0.00915196	0.00054957	3.04e-62	Hypothyroidism	0.000767312	277.319
	rs9277569	6	33058402	C	T	0.00874737	0.000810103	3.56e-27	Hypothyroidism	0.000322744	116.593
	rs1050976	6	408079	C	T	0.00298883	0.00050383	2.99e-09	Hypothyroidism	9.74351e-05	35.191
	rs72928038	6	90976768	G	A	0.00748877	0.000650134	1.07e-30	Hypothyroidism	0.000367264	132.682
	rs221781	7	100295908	A	G	0.00442545	0.000784649	1.7e-08	Hypothyroidism	8.80743e-05	31.8098
	rs60600003	7	37382465	T	G	0.00530077	0.000833845	2.06e-10	Hypothyroidism	0.000111888	40.4115
	rs10956412	8	129162497	A	C	-0.00499781	0.000680379	2.05e-13	Hypothyroidism	0.000149388	53.9579
	rs16903097	8	129556356	T	G	-0.00439822	0.000741854	3.06e-09	Hypothyroidism	9.73191e-05	35.1491
	rs853303	8	133932818	A	G	-0.00361571	0.000515298	2.28e-12	Hypothyroidism	0.000136312	49.2343
	rs11783023	8	141639262	C	T	-0.00336929	0.000556056	1.37e-09	Hypothyroidism	0.000101653	36.7145
	rs6992869	8	61395832	T	C	0.00285992	0.000517916	3.35e-08	Hypothyroidism	8.44259e-05	30.4921
	rs2921053	8	8319963	G	C	-0.00459354	0.000503472	7.29e-20	Hypothyroidism	0.000230445	83.2419
	rs7850258	9	100549013	A	G	0.0097086	0.000531503	1.66e-74	Hypothyroidism	0.000923047	333.656
	rs2123340	9	21589041	G	A	-0.00376424	0.000526631	8.84e-13	Hypothyroidism	0.00014145	51.0904
	rs911760	9	5438435	C	A	0.00430007	0.000649405	3.56e-11	Hypothyroidism	0.000121392	43.8447
	rs114504539	1	4351200	C	A	0.00229097	0.000403419	1.36e-08	SLE	8.92916e-05	32.2496
	rs569125705	21	37046931	A	G	0.00331398	0.000560262	3.32e-09	SLE	9.68721e-05	34.9877
	rs497309	6	31892484	A	C	0.00106049	0.000117116	1.37e-19	SLE	0.000226989	81.9933
	rs62411861	6	49158656	C	T	0.00240645	0.000441357	4.97e-08	SLE	8.23116e-05	29.7284
	rs10990424	9	105767464	G	A	0.0189156	0.00340451	2.76e-08	SLE	8.54707e-05	30.8694
	rs139513465	10	6485312	G	A	0.00560251	0.000998421	2.01e-08	Crohn’s disease (small intestine)	8.71685e-05	31.4873
	rs143779855	11	80231300	A	G	0.00180193	0.000273865	4.72e-11	Crohn’s disease (small intestine)	0.000119842	43.2913
	rs141976787	16	50898940	T	G	0.00155083	0.000268704	7.86e-09	Crohn’s disease (small intestine)	9.22146e-05	33.3102
	rs58668790	2	28888229	G	A	0.00512086	0.000818912	4.02e-10	Crohn’s disease (small intestine)	0.000108249	39.1029
	rs114829800	5	77996631	G	A	0.00293536	0.00052669	2.5e-08	Crohn’s disease (small intestine)	8.59874e-05	31.0606
	rs150629978	5	82411360	T	C	0.00227876	0.000402728	1.53e-08	Crohn’s disease (small intestine)	8.86328e-05	32.0163
	rs147001742	9	1529580	C	T	0.00259263	0.000453309	1.07e-08	Crohn’s disease (small intestine)	9.0555e-05	32.7107
	rs55694125	11	78725111	G	A	0.00231248	0.000421719	4.17e-08	Crohn’s disease (large intestine)	8.32402e-05	30.0682
	rs7970559	12	115885648	A	C	0.00428128	0.000741752	7.85e-09	Crohn’s disease (large intestine)	9.22251e-05	33.314
	rs79883610	3	138691261	A	G	0.00170301	0.000292885	6.08e-09	Crohn’s disease (large intestine)	9.35964e-05	33.8094
	rs145568234	6	32247045	T	G	0.00182416	0.000252138	4.67e-13	Crohn’s disease (large intestine)	0.000144892	52.3416
	rs3730464	10	103344051	A	T	0.000972897	0.000165499	4.14e-09	IBD	9.56808e-05	34.5574
	rs74315881	12	93812292	T	C	0.00115318	0.000205032	1.86e-08	IBD	8.75863e-05	31.6336
	rs150536176	15	54490826	C	T	0.00454451	0.000723975	3.45e-10	IBD	0.000109094	39.4026
	rs115097688	17	3447015	G	C	0.00436451	0.000705492	6.16e-10	IBD	0.000105965	38.2723
	rs929282	22	19121721	C	T	0.0080693	0.00133034	1.32e-09	IBD	0.000101865	36.7912
	rs10200884	2	237263681	C	A	0.000723303	0.000124421	6.13e-09	IBD	9.35698e-05	33.7949
	rs72701403	4	168112581	A	G	0.000565149	9.38e-05	1.71e-09	IBD	0.000100508	36.3009
	rs2273233	5	149907641	C	T	0.00759319	0.00129658	4.74e-09	IBD	9.49581e-05	34.2963
	rs140563650	6	13086117	G	C	0.00157933	0.000282935	2.38e-08	IBD	8.62697e-05	31.158
	rs1801274	1	161479745	A	G	-0.000999296	0.000172016	6.28e-09	UC	9.34401e-05	33.748
	rs10799837	1	20135612	G	A	-0.00105725	0.000174343	1.33e-09	UC	0.000101818	36.7743
	rs6697482	1	20184974	C	G	-0.000989723	0.00017103	7.18e-09	UC	9.27183e-05	33.4873
	rs3024493	1	206943968	C	A	0.00136073	0.000236795	9.12e-09	UC	9.14287e-05	33.0215
	rs6017342	20	43065028	A	C	0.000981822	0.000171041	9.46e-09	UC	9.12323e-05	32.9505
	rs2836882	21	40466570	G	A	-0.00125648	0.000193769	8.92e-11	UC	0.000116417	42.0475
	rs145568234	6	32247045	T	G	0.00751029	0.000600774	7.5e-36	UC	0.00043254	156.275
	rs149717632	6	32548921	A	G	-0.00157421	0.000219524	7.46e-13	UC	0.000142371	51.4232
	rs7757696	6	32611450	G	T	-0.00137296	0.000175684	5.51e-15	UC	0.000169083	61.073
	rs8181551	11	128384341	A	T	-0.00144127	0.000261294	3.47e-08	Psoriasis	8.424e-05	30.4249
	rs7310615	12	111865049	C	G	-0.00144607	0.000253996	1.25e-08	Psoriasis	8.97448e-05	32.4132
	rs8016947	14	35832666	T	G	0.00174286	0.000253955	6.76e-12	Psoriasis	0.0001304	47.0987
	rs34536443	19	10463118	G	C	-0.00431338	0.000618283	3.03e-12	Psoriasis	0.000134749	48.6697
	rs4112787	1	152551325	C	T	0.0016083	0.000266394	1.57e-09	Psoriasis	0.000100917	36.4488
	rs7607527	2	26502152	C	T	0.252506	0.0400211	2.81e-10	Psoriasis	0.000110215	39.8073
	rs842636	2	61091950	G	A	-0.001453	0.000254413	1.12e-08	Psoriasis	9.03102e-05	32.6175
	rs72956432	4	156771478	C	G	0.0149982	0.00272979	3.93e-08	Psoriasis	8.35808e-05	30.1868
	rs11135059	5	158771337	G	A	-0.00261965	0.000268818	1.95e-22	Psoriasis	0.000262893	94.9658
	rs12188300	5	158829527	A	T	0.00518533	0.000429831	1.67e-33	Psoriasis	0.000402815	145.531
	rs9481169	6	111929862	G	T	0.00291601	0.000456473	1.68e-10	Psoriasis	0.000112985	40.808
	rs28894080	6	30241536	C	T	0.0228018	0.0007269	1e-200	Psoriasis	0.00271726	983.981
	rs17200067	6	31370722	C	T	0.00792209	0.000838644	3.53e-21	Psoriasis	0.000247025	89.2323
	rs115607256	6	31459024	G	A	0.0114951	0.00141469	4.47e-16	Psoriasis	0.000182788	66.0238
	rs76194925	6	31857154	C	T	0.0199056	0.00104025	1.4e-81	Psoriasis	0.00101288	366.162
	rs149717632	6	32548921	A	G	0.00572447	0.000323493	4.84e-70	Psoriasis	0.000866338	313.14
	rs61268343	6	32615050	T	C	0.0157331	0.00074746	2.69e-98	Psoriasis	0.0012253	443.047
	rs28724235	6	32628915	T	C	0.01237	0.000519528	3.28e-125	Psoriasis	0.00156734	566.916
	rs11795343	9	32523737	T	C	-0.00157922	0.000258238	9.64e-10	Psoriasis	0.000103544	37.3975
	rs6679677	1	114303808	C	A	0.00294243	0.000406156	4.35e-13	Rheumatoid arthritis	0.000145307	52.4837
	rs7731626	5	55444683	G	A	-0.00154088	0.000254535	1.42e-09	Rheumatoid arthritis	0.000101466	36.6472
	rs35511257	6	32545392	G	C	0.00848841	0.000449847	2.22e-79	Rheumatoid arthritis	0.000984959	356.058
	rs28366293	6	32560711	T	C	-0.00333158	0.000341591	1.8e-22	Rheumatoid arthritis	0.000263328	95.1229
	rs1129753	6	32609130	C	T	0.00856512	0.000347388	4.12e-134	Rheumatoid arthritis	0.00168047	607.904
	rs467508	6	33252336	G	A	0.00233347	0.000347484	1.88e-11	Rheumatoid arthritis	0.000124854	45.0954
	rs149449770	12	56539678	G	C	0.00127584	0.000233202	4.48e-08	Sjogren syndrome	8.28734e-05	29.9313
	rs7750641	6	31129310	C	T	0.000755698	9.92e-05	2.66e-14	Sjogren syndrome	0.000160667	58.0324
FinnGen	rs11150188	16	79673401	A	G	0.195269	0.0351367	2.74e-08	Hyperthyroidism	0.000109632	30.8846
	rs11571297	2	203880280	T	C	-0.283522	0.0345898	2.47e-16	Hyperthyroidism	0.000238459	67.1853
	rs179252	14	80969641	T	G	-0.294596	0.032997	4.34e-19	Hyperthyroidism	0.000282892	79.708
	rs2281389	6	33092019	A	G	-0.258822	0.0469276	3.48e-08	Hyperthyroidism	0.000107979	30.4188
	rs2476601	1	113834946	A	G	-0.363828	0.043575	6.86e-17	Hyperthyroidism	0.000247428	69.7131
	rs2647004	6	32691832	T	C	0.798398	0.0444206	3.14e-72	Hyperthyroidism	0.00114554	323.048
	rs6074022	20	46111557	C	T	0.212511	0.0383441	2.99e-08	Hyperthyroidism	0.000109033	30.7159
	rs72891915	6	33508423	G	A	0.64032	0.069909	5.22e-20	Hyperthyroidism	0.000297741	83.8928
	rs73744913	6	33908222	C	T	0.42375	0.0543047	6.04e-15	Hyperthyroidism	0.000216118	60.8894
	rs80054410	21	42415901	T	C	0.204922	0.0356854	9.33e-09	Hyperthyroidism	0.000117054	32.9756
	rs10116520	9	124267351	A	G	0.0922204	0.00796132	4.99e-31	Hypothyroidism	0.000432104	134.178
	rs10118880	9	21559962	G	A	-0.0599654	0.00871311	5.89e-12	Hypothyroidism	0.000152574	47.3644
	rs10166287	2	203952558	T	G	-0.0919743	0.0131208	2.39e-12	Hypothyroidism	0.000158284	49.1371
	rs10259879	7	2894752	A	G	0.06374	0.00928469	6.65e-12	Hypothyroidism	0.000151815	47.1288
	rs10416358	19	7237673	A	G	0.0792971	0.00857547	2.31e-20	Hypothyroidism	0.000275405	85.5059
	rs10494077	1	107795723	G	A	0.109462	0.00941244	2.92e-31	Hypothyroidism	0.000435537	135.244
	rs10514934	17	47734758	T	C	-0.0823176	0.0110994	1.2e-13	Hypothyroidism	0.000177175	55.0026
	rs10748781	10	99523573	C	A	-0.0784328	0.0082063	1.2e-21	Hypothyroidism	0.000294215	91.3478
	rs10814915	9	4290544	T	C	-0.0708255	0.00782937	1.48e-19	Hypothyroidism	0.000263575	81.8319
	rs10817674	9	114760300	C	A	0.0491956	0.00796987	6.71e-10	Hypothyroidism	0.000122741	38.102
	rs10818050	9	97776641	A	G	0.24571	0.00836262	9.33e-190	Hypothyroidism	0.00277362	863.293
	rs10858026	1	114016756	T	G	0.06992	0.0100674	3.78e-12	Hypothyroidism	0.000155379	48.2353
	rs11079035	17	42136994	G	A	0.0756235	0.00963489	4.2e-15	Hypothyroidism	0.000198439	61.6052
	rs11086103	19	18291307	G	A	0.0504636	0.00797339	2.47e-10	Hypothyroidism	0.000129035	40.056
	rs111352680	3	108824113	G	A	-0.0550579	0.00844707	7.13e-11	Hypothyroidism	0.000136855	42.4839
	rs1131896	6	31411338	G	A	-0.100287	0.00959097	1.37e-25	Hypothyroidism	0.00035213	109.336
	rs11571297	2	203880280	T	C	-0.124562	0.00813351	6.1e-53	Hypothyroidism	0.000755056	234.538
	rs116776245	1	114125887	G	A	0.0872938	0.0139113	3.5e-10	Hypothyroidism	0.000126844	39.3757
	rs116909374	14	36269155	C	T	-0.212521	0.0239684	7.53e-19	Hypothyroidism	0.000253226	78.6181
	rs11694732	2	1404578	G	C	0.110147	0.0078854	2.43e-44	Hypothyroidism	0.000628228	195.117
	rs11830037	12	47763588	C	A	0.0996828	0.0136049	2.35e-13	Hypothyroidism	0.000172929	53.6843
	rs11897732	2	43314247	G	A	0.0463268	0.00797538	6.29e-09	Hypothyroidism	0.000108694	33.7411
	rs11935941	4	148731326	A	C	-0.141463	0.0123947	3.59e-30	Hypothyroidism	0.000419492	130.26
	rs11969311	6	142875381	A	C	-0.0569107	0.00903279	2.97e-10	Hypothyroidism	0.000127874	39.6955
	rs1203940	20	22615005	T	C	0.102604	0.00979587	1.13e-25	Hypothyroidism	0.000353331	109.708
	rs12175489	6	31409810	G	A	-0.151299	0.0110242	7.26e-43	Hypothyroidism	0.000606466	188.354
	rs12206423	6	109032013	C	T	0.0614412	0.0108764	1.61e-08	Hypothyroidism	0.000102801	31.9114
	rs1239704	13	50578475	G	A	-0.0513046	0.00845726	1.31e-09	Hypothyroidism	0.000118548	36.8002
	rs12407089	1	19441320	G	C	0.0923609	0.00836234	2.32e-28	Hypothyroidism	0.000392864	121.988
	rs12540388	7	26866112	A	T	-0.0657312	0.0101757	1.05e-10	Hypothyroidism	0.000134415	41.7265
	rs12697352	5	35837132	G	A	-0.0499358	0.00803913	5.24e-10	Hypothyroidism	0.000124292	38.5836
	rs12756019	1	156830120	G	A	-0.0576319	0.00801665	6.53e-13	Hypothyroidism	0.000166479	51.6818
	rs12897126	14	81006112	T	A	-0.102215	0.0121998	5.37e-17	Hypothyroidism	0.000226109	70.1974
	rs12923006	16	3978865	G	A	0.072125	0.0100994	9.23e-13	Hypothyroidism	0.000164286	51.0009
	rs12967678	18	12805389	G	A	0.0744285	0.0120168	5.88e-10	Hypothyroidism	0.000123578	38.3617
	rs13137589	4	186086720	A	G	-0.0631943	0.00818682	1.17e-14	Hypothyroidism	0.000191926	59.583
	rs1317983	6	43838598	T	C	0.102264	0.00850572	2.69e-33	Hypothyroidism	0.000465493	144.551
	rs1319091	12	103490985	C	A	-0.0559107	0.00969016	7.93e-09	Hypothyroidism	0.000107244	33.2909
	rs13447704	11	94445190	T	C	-0.141098	0.0248049	1.28e-08	Hypothyroidism	0.000104235	32.3567
	rs141686764	3	163958967	A	G	-0.164372	0.0297604	3.33e-08	Hypothyroidism	9.82715e-05	30.5053
	rs1441172	2	213172979	C	T	-0.0525649	0.00852681	7.06e-10	Hypothyroidism	0.000122421	38.0028
	rs144651842	16	27344903	G	A	0.114059	0.0145133	3.87e-15	Hypothyroidism	0.000198945	61.7624
	rs151234	16	28494339	G	C	0.0851282	0.0117738	4.82e-13	Hypothyroidism	0.000168396	52.277
	rs1534424	2	12500771	A	C	-0.0563343	0.00800768	1.99e-12	Hypothyroidism	0.000159425	49.4914
	rs17189980	6	31018263	T	C	0.159744	0.0260552	8.73e-10	Hypothyroidism	0.000121088	37.5887
	rs17364832	13	24212777	T	G	0.0788068	0.00854317	2.85e-20	Hypothyroidism	0.000274071	85.0916
	rs17389938	10	8528102	G	C	0.0665321	0.0110281	1.61e-09	Hypothyroidism	0.000117247	36.3964
	rs17447487	13	40921109	C	T	-0.103313	0.0182239	1.44e-08	Hypothyroidism	0.000103532	32.1384
	rs1788232	18	69860373	A	G	-0.0460428	0.00784427	4.37e-09	Hypothyroidism	0.000110985	34.4521
	rs1808192	17	47717340	A	G	-0.0459939	0.00797357	8.01e-09	Hypothyroidism	0.000107187	33.273
	rs1885013	14	68287978	G	A	0.0504811	0.00852693	3.22e-09	Hypothyroidism	0.000112906	35.0485
	rs1990760	2	162267541	C	T	0.0638177	0.00795928	1.07e-15	Hypothyroidism	0.000207079	64.2883
	rs200293726	16	79720543	A	T	-0.0840011	0.00861781	1.89e-22	Hypothyroidism	0.00030601	95.0109
	rs2046045	5	77239986	T	G	0.127336	0.00789864	1.81e-58	Hypothyroidism	0.000836617	259.893
	rs2049218	3	188405190	C	T	-0.102774	0.00807538	4.19e-37	Hypothyroidism	0.000521562	161.971
	rs210192	6	33513427	A	G	0.0728538	0.00948093	1.54e-14	Hypothyroidism	0.000190201	59.0473
	rs2124594	8	127183014	T	C	-0.0593882	0.00846101	2.23e-12	Hypothyroidism	0.000158701	49.2667
	rs2235544	1	53909897	C	A	-0.0554078	0.0078663	1.87e-12	Hypothyroidism	0.000159817	49.6133
	rs229528	22	37185637	C	T	0.0721977	0.00796744	1.29e-19	Hypothyroidism	0.000264476	82.1119
	rs2345568	6	166968316	A	G	-0.0651412	0.00811633	1.01e-15	Hypothyroidism	0.000207489	64.4153
	rs244687	5	134087925	A	G	-0.0741115	0.00893353	1.08e-16	Hypothyroidism	0.000221677	68.8212
	rs2476601	1	113834946	A	G	-0.308807	0.0105656	8.69e-188	Hypothyroidism	0.00274464	854.246
	rs2629649	1	206995845	T	G	0.0507258	0.00838789	1.47e-09	Hypothyroidism	0.000117813	36.5721
	rs2702968	8	133056124	A	T	0.0482097	0.00790508	1.07e-09	Hypothyroidism	0.000119811	37.1923
	rs2739043	8	132781533	A	G	-0.0551584	0.00809602	9.56e-12	Hypothyroidism	0.000149523	46.417
	rs28391281	1	37943302	T	C	-0.0503426	0.00783427	1.31e-10	Hypothyroidism	0.000133017	41.2925
	rs28396553	14	36204186	C	T	-0.0460976	0.00822089	2.05e-08	Hypothyroidism	0.00010129	31.4424
	rs2972343	5	77179060	A	G	-0.0882555	0.0129562	9.64e-12	Hypothyroidism	0.000149471	46.4008
	rs2976908	8	8488264	T	G	-0.0605273	0.00789139	1.72e-14	Hypothyroidism	0.000189498	58.8292
	rs30233	16	14306452	G	A	-0.0540285	0.00794838	1.07e-11	Hypothyroidism	0.000148839	46.2047
	rs3103991	8	118873852	A	G	0.0558276	0.0090733	7.61e-10	Hypothyroidism	0.000121957	37.8586
	rs3130186	6	33088430	C	T	-0.129028	0.00993613	1.47e-38	Hypothyroidism	0.000542987	168.628
	rs3184504	12	111446804	T	C	-0.156961	0.00791641	1.73e-87	Hypothyroidism	0.00126494	393.119
	rs322901	1	199120346	C	G	-0.0445694	0.00789034	1.62e-08	Hypothyroidism	0.000102785	31.9065
	rs35717611	2	64740919	C	T	0.0538069	0.00808853	2.89e-11	Hypothyroidism	0.00014255	44.2521
	rs3778752	7	128939993	G	T	0.0452516	0.0078739	9.08e-09	Hypothyroidism	0.000106398	33.0282
	rs3946137	22	38592110	A	G	0.0460636	0.00818831	1.85e-08	Hypothyroidism	0.000101947	31.6464
	rs41177	22	30042458	G	A	-0.048636	0.00799532	1.18e-09	Hypothyroidism	0.000119202	37.0034
	rs4409785	11	95578258	T	C	0.0884395	0.010381	1.6e-17	Hypothyroidism	0.000233779	72.5791
	rs4606850	19	55228237	C	T	0.0649986	0.0104585	5.14e-10	Hypothyroidism	0.000124425	38.6248
	rs4704447	5	77879402	A	G	-0.0460311	0.00793057	6.46e-09	Hypothyroidism	0.000108527	33.6892
	rs4853459	2	191097370	T	C	-0.123481	0.00915986	2.03e-41	Hypothyroidism	0.000585141	181.727
	rs4912068	1	19310500	C	G	-0.0810188	0.0141167	9.51e-09	Hypothyroidism	0.000106109	32.9384
	rs56011703	17	75761755	C	T	0.0840995	0.0141718	2.95e-09	Hypothyroidism	0.000113444	35.2155
	rs56159866	4	40335927	C	T	-0.0591346	0.0093534	2.58e-10	Hypothyroidism	0.00012876	39.9707
	rs568999	5	103265657	G	C	-0.0533804	0.00844386	2.59e-10	Hypothyroidism	0.000128741	39.9649
	rs56983610	1	19512250	C	A	-0.104236	0.0118418	1.34e-18	Hypothyroidism	0.000249565	77.4814
	rs57652885	18	79422544	C	T	-0.107083	0.0178911	2.16e-09	Hypothyroidism	0.000115401	35.8232
	rs61201527	2	62235988	A	C	0.0641356	0.011765	5e-08	Hypothyroidism	9.57338e-05	29.7175
	rs61759532	17	7337072	C	T	0.0778455	0.00992449	4.37e-15	Hypothyroidism	0.000198179	61.5245
	rs61916675	12	642348	A	G	0.0543359	0.00839048	9.43e-11	Hypothyroidism	0.000135093	41.937
	rs61938962	12	56052982	C	T	0.0805646	0.0083324	4.09e-22	Hypothyroidism	0.000301099	93.4858
	rs6448432	4	26097188	G	A	0.0660575	0.00864199	2.11e-14	Hypothyroidism	0.000188203	58.427
	rs6471875	8	60386969	C	A	0.0489914	0.0079709	7.93e-10	Hypothyroidism	0.000121693	37.7765
	rs66760320	6	43938518	C	T	-0.0637918	0.00980279	7.64e-11	Hypothyroidism	0.000136415	42.3475
	rs6724363	2	216761868	G	T	0.089522	0.00810683	2.38e-28	Hypothyroidism	0.000392716	121.942
	rs6831973	4	10707742	T	C	0.0558804	0.00788404	1.36e-12	Hypothyroidism	0.000161824	50.2364
	rs7043516	9	97855151	A	C	-0.106566	0.0107159	2.66e-23	Hypothyroidism	0.000318518	98.8957
	rs706779	10	6056861	T	C	-0.067476	0.00810423	8.36e-17	Hypothyroidism	0.000223291	69.3222
	rs7127620	11	86360905	A	G	-0.0514586	0.00820742	3.62e-10	Hypothyroidism	0.000126631	39.3097
	rs713427	2	190251121	T	C	0.0574138	0.00936868	8.88e-10	Hypothyroidism	0.000120981	37.5555
	rs71430783	14	93092108	G	T	0.0929704	0.0100599	2.43e-20	Hypothyroidism	0.00027509	85.4081
	rs7144089	14	105701324	G	C	-0.0473475	0.00823749	9.04e-09	Hypothyroidism	0.000106427	33.0371
	rs71641308	1	77621033	C	T	0.0745947	0.0131656	1.46e-08	Hypothyroidism	0.000103415	32.102
	rs72616654	9	124453493	C	G	0.051378	0.00788836	7.36e-11	Hypothyroidism	0.000136651	42.4207
	rs72729322	15	38632994	C	T	0.0574537	0.0095589	1.85e-09	Hypothyroidism	0.000116376	36.1258
	rs72751538	9	97577831	G	T	0.0947907	0.015558	1.11e-09	Hypothyroidism	0.000119582	37.1211
	rs72796365	16	50727755	C	T	0.141199	0.0239386	3.67e-09	Hypothyroidism	0.000112075	34.7907
	rs735000	1	2581666	C	T	0.0765716	0.0119025	1.25e-10	Hypothyroidism	0.000133319	41.3863
	rs7444908	5	77533598	A	G	-0.06392	0.00820707	6.79e-15	Hypothyroidism	0.000195391	60.6589
	rs753760	6	165632995	C	G	-0.0823464	0.00895538	3.74e-20	Hypothyroidism	0.00027233	84.5509
	rs76032549	3	106241146	C	T	0.0639475	0.010333	6.07e-10	Hypothyroidism	0.000123377	38.2994
	rs76169968	11	117212250	G	A	-0.086105	0.013355	1.14e-10	Hypothyroidism	0.000133907	41.5687
	rs7701443	5	143413085	A	G	-0.046864	0.00813299	8.3e-09	Hypothyroidism	0.000106961	33.2029
	rs774121	9	98143706	T	C	-0.0711606	0.00897138	2.16e-15	Hypothyroidism	0.000202659	62.9155
	rs7754251	6	90279406	G	C	0.0814232	0.00783265	2.6e-25	Hypothyroidism	0.000348033	108.063
	rs78783493	2	97003208	C	T	-0.054713	0.00940616	6e-09	Hypothyroidism	0.000108994	33.834
	rs78953577	8	32572321	G	T	-0.0613847	0.00911757	1.67e-11	Hypothyroidism	0.000146013	45.3272
	rs7902146	10	62041271	C	T	-0.0731997	0.0089842	3.71e-16	Hypothyroidism	0.000213825	66.383
	rs79051898	10	6003414	C	T	-0.067706	0.0121605	2.58e-08	Hypothyroidism	9.9862e-05	30.9991
	rs79490353	13	28048911	T	C	0.200239	0.0305624	5.68e-11	Hypothyroidism	0.000138278	42.9259
	rs794999	3	12187515	A	G	-0.0679624	0.00925834	2.13e-13	Hypothyroidism	0.000173575	53.8851
	rs8006310	14	104752139	A	G	-0.0542998	0.00783208	4.12e-12	Hypothyroidism	0.000154834	48.0662
	rs8193	11	35229771	C	T	0.058247	0.00818416	1.1e-12	Hypothyroidism	0.000163162	50.6519
	rs914960	1	64829020	T	A	-0.0629918	0.0110739	1.28e-08	Hypothyroidism	0.000104235	32.3567
	rs9271365	6	32619017	T	G	0.229767	0.00803286	6.1e-180	Hypothyroidism	0.00262896	818.148
	rs9292	11	10506936	A	G	-0.124311	0.0219269	1.43e-08	Hypothyroidism	0.000103541	32.1412
	rs9378805	6	417727	A	C	0.0454094	0.00783841	6.91e-09	Hypothyroidism	0.000108114	33.5608
	rs938726	8	140600965	A	C	-0.0676073	0.00876677	1.24e-14	Hypothyroidism	0.000191565	59.471
	rs9497965	6	148200156	C	T	0.0655856	0.0082763	2.29e-15	Hypothyroidism	0.000202278	62.7974
	rs9981704	21	42411846	C	T	0.0561317	0.0101429	3.13e-08	Hypothyroidism	9.86601e-05	30.6259
	rs1270942	6	31951083	A	G	0.802741	0.0611566	2.34e-39	SLE	0.000610266	172.29
	rs150724213	7	74606017	G	A	0.748202	0.104468	7.95e-13	SLE	0.000181766	51.2942
	rs17849502	1	183563445	G	T	0.684936	0.093618	2.55e-13	SLE	0.000189679	53.5277
	rs185466530	6	28872574	C	G	1.12612	0.159721	1.78e-12	SLE	0.000176152	49.7098
	rs35000415	7	128945562	C	T	0.410237	0.0554121	1.33e-13	SLE	0.000194221	54.8097
	rs4853458	2	191094763	A	G	-0.3385	0.0490435	5.13e-12	SLE	0.000168811	47.6378
	rs998683	8	11495491	G	A	0.271233	0.048178	1.8e-08	SLE	0.00011232	31.6945
	rs10807943	7	5301033	T	C	-0.466362	0.0566958	1.94e-16	Crohn’s disease (small intestine)	0.000186912	67.6616
	rs111606016	6	31346946	T	C	-0.271251	0.0461482	4.16e-09	Crohn’s disease (small intestine)	9.54478e-05	34.5486
	rs12141575	1	67281753	G	A	0.212371	0.0318457	2.58e-11	Crohn’s disease (small intestine)	0.00012286	44.472
	rs181316459	7	5433979	G	C	0.639722	0.0626433	1.75e-24	Crohn’s disease (small intestine)	0.00028806	104.287
	rs1842074	5	40323255	A	G	0.236297	0.0322955	2.54e-13	Crohn’s disease (small intestine)	0.000147891	53.534
	rs4676410	2	240624322	G	A	0.193052	0.0347073	2.66e-08	Crohn’s disease (small intestine)	8.5476e-05	30.9389
	rs655949	11	57072863	A	G	0.175874	0.0315252	2.42e-08	Crohn’s disease (small intestine)	8.59853e-05	31.1233
	rs76176364	16	50485831	A	G	0.619462	0.093316	3.17e-11	Crohn’s disease (small intestine)	0.000121741	44.0671
	rs7744001	6	32658309	G	A	0.259373	0.0348196	9.4e-14	Crohn’s disease (small intestine)	0.000153289	55.4881
	rs10807943	7	5301033	T	C	-0.404955	0.0649631	4.56e-10	Crohn’s disease (large intestine)	0.000107477	38.8577
	rs13300483	9	114881082	C	T	0.222331	0.0368348	1.58e-09	Crohn’s disease (large intestine)	0.000100768	36.4318
	rs181316459	7	5433979	G	C	0.76209	0.0674258	1.27e-29	Crohn’s disease (large intestine)	0.000353256	127.749
	rs1909129	1	67269616	A	G	0.22603	0.0357279	2.51e-10	Crohn’s disease (large intestine)	0.000110701	40.0235
	rs989979	10	99562666	G	C	-0.203054	0.0353303	9.07e-09	Crohn’s disease (large intestine)	9.13631e-05	33.0313
	rs10737481	1	19845021	T	G	0.144709	0.0163872	1.04e-18	IBD	0.000212115	77.9793
	rs10748781	10	99523573	C	A	-0.166721	0.0169608	8.38e-23	IBD	0.000262818	96.6241
	rs10761659	10	62685804	A	G	0.129289	0.0164221	3.47e-15	IBD	0.000168606	61.9817
	rs10807943	7	5301033	T	C	-0.341224	0.030745	1.28e-28	IBD	0.000335016	123.176
	rs10931828	2	198694453	C	T	-0.095226	0.0165877	9.43e-09	IBD	8.96563e-05	32.9561
	rs111432088	6	31835161	C	T	0.350541	0.0606181	7.35e-09	IBD	9.09735e-05	33.4403
	rs11590283	1	1309988	G	A	-0.102284	0.0183075	2.31e-08	IBD	8.49184e-05	31.2144
	rs117115824	14	105795065	A	T	-0.166825	0.0297786	2.12e-08	IBD	8.53803e-05	31.3842
	rs11771806	7	6316805	C	T	0.135166	0.0247123	4.51e-08	IBD	8.13869e-05	29.9162
	rs12132298	1	200905967	T	C	-0.162805	0.0206508	3.18e-15	IBD	0.000169071	62.1526
	rs12536069	7	4869839	T	C	0.252018	0.0303346	9.74e-17	IBD	0.000187753	69.0215
	rs12755372	1	8128745	A	C	-0.117369	0.0193305	1.27e-09	IBD	0.00010029	36.8653
	rs13165038	5	132477658	T	C	-0.131144	0.0180475	3.69e-13	IBD	0.000143642	52.8032
	rs142695953	7	5804237	C	A	0.18025	0.0204106	1.04e-18	IBD	0.000212143	77.9896
	rs181316459	7	5433979	G	C	0.61638	0.0326749	2.25e-79	IBD	0.000967229	355.849
	rs1882597	2	99284237	A	C	0.203803	0.0364691	2.29e-08	IBD	8.49602e-05	31.2298
	rs191615076	1	120386170	C	A	0.246276	0.039372	3.97e-10	IBD	0.00010644	39.1261
	rs1986500	10	100024168	G	A	0.0999242	0.0165412	1.53e-09	IBD	9.92763e-05	36.4926
	rs1990760	2	162267541	C	T	-0.100243	0.0165616	1.42e-09	IBD	9.96647e-05	36.6354
	rs2149560	9	5082106	G	T	0.12233	0.0165485	1.44e-13	IBD	0.00014865	54.6445
	rs2229933	6	30889295	G	C	0.108482	0.0183703	3.52e-09	IBD	9.48687e-05	34.8723
	rs2735075	6	29976766	T	G	-0.134063	0.0166706	8.84e-16	IBD	0.000175922	64.6715
	rs2823272	21	15426267	T	A	-0.110287	0.0192122	9.44e-09	IBD	8.96472e-05	32.9528
	rs2836883	21	39094818	G	A	-0.140973	0.0194591	4.34e-13	IBD	0.000142773	52.4836
	rs3024505	1	206766559	G	A	0.233901	0.0213767	7.27e-28	IBD	0.000325629	119.724
	rs3197999	3	49684099	G	A	0.169515	0.0165905	1.65e-24	IBD	0.000283959	104.399
	rs3736162	17	42345821	G	C	-0.10841	0.0184666	4.34e-09	IBD	9.37573e-05	34.4637
	rs376365394	1	120097192	C	T	0.245757	0.0390526	3.11e-10	IBD	0.000107732	39.6013
	rs3827023	20	63564319	C	T	-0.142287	0.0215715	4.22e-11	IBD	0.000118359	43.5078
	rs4372078	9	114801407	T	G	0.121229	0.0189932	1.74e-10	IBD	0.000110828	40.7394
	rs4676410	2	240624322	G	A	0.165787	0.0180974	5.15e-20	IBD	0.000228271	83.9201
	rs4730275	7	107839383	G	T	-0.113735	0.0176274	1.1e-10	IBD	0.000113251	41.6303
	rs4731531	7	128922593	G	A	0.0981176	0.0164882	2.67e-09	IBD	9.63356e-05	35.4116
	rs4795395	17	39806734	T	A	0.118747	0.0164556	5.35e-13	IBD	0.000141657	52.0733
	rs4807543	19	1106108	G	T	0.23941	0.0434711	3.64e-08	IBD	8.25142e-05	30.3306
	rs56893428	7	5162478	C	T	0.091268	0.0164645	2.97e-08	IBD	8.35959e-05	30.7282
	rs6017342	20	44436388	A	C	0.122771	0.0166158	1.48e-13	IBD	0.000148513	54.5942
	rs6556416	5	159391737	A	C	0.112882	0.0191689	3.89e-09	IBD	9.43399e-05	34.6779
	rs6762648	3	188683070	T	A	-0.140387	0.019564	7.19e-13	IBD	0.000140074	51.4916
	rs67927699	2	60960280	G	C	0.102968	0.0168121	9.09e-10	IBD	0.000102046	37.511
	rs7551957	1	161500252	T	C	-0.141423	0.0165966	1.58e-17	IBD	0.000197514	72.6105
	rs7936434	11	76582761	G	C	0.133571	0.0164879	5.45e-16	IBD	0.000178524	65.6283
	rs895123	5	40383959	C	G	0.142454	0.020129	1.47e-12	IBD	0.000136247	50.0844
	rs9272353	6	32636679	G	C	-0.246396	0.0216957	6.85e-30	IBD	0.000350791	128.979
	rs9607629	22	39274849	A	G	-0.178254	0.0260259	7.43e-12	IBD	0.000127612	46.9099
	rs9617090	22	50000765	C	T	-0.128943	0.0171368	5.3e-14	IBD	0.000154011	56.6153
	rs9988642	1	67260421	T	C	-0.459693	0.0446934	8.19e-25	IBD	0.000287743	105.79
	rs10737481	1	19845021	T	G	0.177217	0.0200527	9.78e-19	UC	0.000207365	78.1021
	rs10748781	10	99523573	C	A	-0.156268	0.0207885	5.6e-14	UC	0.000150034	56.5056
	rs10761659	10	62685804	A	G	0.111962	0.0201122	2.59e-08	UC	8.22901e-05	30.9899
	rs10799837	1	19809119	G	A	-0.118751	0.0202122	4.22e-09	UC	9.16577e-05	34.518
	rs10807943	7	5301033	T	C	-0.313535	0.0379018	1.31e-16	UC	0.000181692	68.4306
	rs11209026	1	67240275	G	A	-0.382291	0.0536539	1.04e-12	UC	0.000134799	50.7672
	rs1156534	6	30097375	A	G	-0.17401	0.0234381	1.13e-13	UC	0.000146353	55.119
	rs11658993	17	39784555	C	T	0.135307	0.020139	1.83e-11	UC	0.00011986	45.1401
	rs12132298	1	200905967	T	C	-0.154833	0.0252563	8.76e-10	UC	9.97942e-05	37.5825
	rs12536069	7	4869839	T	C	0.245799	0.0372184	4e-11	UC	0.000115813	43.6157
	rs12736494	1	8075956	G	A	-0.137666	0.0232453	3.17e-09	UC	9.31331e-05	35.0736
	rs13024106	2	198891622	G	A	-0.115902	0.0202057	9.69e-09	UC	8.7369e-05	32.9027
	rs13165038	5	132477658	T	C	-0.133349	0.0221051	1.61e-09	UC	9.66304e-05	36.3909
	rs142695953	7	5804237	C	A	0.19257	0.0248973	1.04e-14	UC	0.000158842	59.8233
	rs1570759	6	33666163	G	A	-0.11597	0.0209471	3.09e-08	UC	8.13897e-05	30.6508
	rs181316459	7	5433979	G	C	0.597776	0.0401735	4.46e-50	UC	0.000587629	221.409
	rs1878668	2	198716790	T	G	0.119883	0.0205999	5.9e-09	UC	8.99305e-05	33.8675
	rs188302747	6	32265199	C	G	0.464087	0.0712228	7.22e-11	UC	0.000112739	42.4579
	rs3024495	1	206769068	C	T	0.262195	0.025977	5.91e-24	UC	0.000270467	101.875
	rs3197999	3	49684099	G	A	0.184657	0.0202772	8.5e-20	UC	0.000220182	82.9303
	rs34236350	2	240628909	C	T	0.17698	0.0221354	1.29e-15	UC	0.000169731	63.9251
	rs4263839	9	114804160	A	G	0.12357	0.0223664	3.3e-08	UC	8.10513e-05	30.5233
	rs4587163	6	32625390	C	T	-0.264094	0.0229326	1.09e-30	UC	0.000352062	132.62
	rs4731531	7	128922593	G	A	0.113057	0.0201729	2.09e-08	UC	8.34033e-05	31.4091
	rs4817986	21	39093586	G	T	-0.157861	0.0238839	3.85e-11	UC	0.000115998	43.6855
	rs56086041	14	106012377	T	G	-0.179266	0.0290559	6.84e-10	UC	0.000101075	38.0649
	rs6017342	20	44436388	A	C	0.149349	0.0203476	2.14e-13	UC	0.000143047	53.8736
	rs6089926	20	63572597	C	T	-0.162641	0.0257227	2.57e-10	UC	0.000106155	39.9783
	rs6967335	7	107847785	C	A	-0.15636	0.0203828	1.7e-14	UC	0.000156249	58.8466
	rs7551957	1	161500252	T	C	-0.15757	0.0203277	9.08e-15	UC	0.000159537	60.0853
	rs7865719	9	5082333	A	G	0.123757	0.0202607	1.01e-09	UC	9.90715e-05	37.3103
	rs7930763	11	76591029	G	A	0.133479	0.0201251	3.3e-11	UC	0.000116805	43.9893
	rs9607629	22	39274849	A	G	-0.203038	0.0320473	2.36e-10	UC	0.000106583	40.1393
	rs9617090	22	50000765	C	T	-0.163851	0.0210285	6.6e-15	UC	0.000161203	60.7127
	rs10193310	2	60911776	G	A	0.126764	0.0170155	9.34e-14	Psoriasis	0.00014864	55.5009
	rs12206050	6	33596519	A	T	0.101343	0.0158222	1.5e-10	Psoriasis	0.000109876	41.0253
	rs1250566	10	79286696	G	A	-0.088896	0.0153274	6.64e-09	Psoriasis	9.0092e-05	33.6376
	rs13153019	5	177355217	T	C	0.101863	0.0164997	6.67e-10	Psoriasis	0.000102079	38.1135
	rs139298380	5	159291452	G	A	0.313294	0.0415338	4.59e-14	Psoriasis	0.000152382	56.8982
	rs144651842	16	27344903	G	A	0.171788	0.0268541	1.58e-10	Psoriasis	0.000109601	40.9225
	rs1611704	6	29860690	C	T	0.224967	0.0152595	3.43e-49	Psoriasis	0.000581838	217.348
	rs16903065	8	128528218	C	A	-0.141275	0.0241631	5.01e-09	Psoriasis	9.15553e-05	34.184
	rs181316459	7	5433979	G	C	0.330442	0.0326143	3.99e-24	Psoriasis	0.000274886	102.653
	rs2021511	16	11251046	C	T	-0.108961	0.0172224	2.51e-10	Psoriasis	0.000107203	40.0269
	rs2664280	10	73857586	A	T	0.086808	0.0149498	6.37e-09	Psoriasis	9.03041e-05	33.7168
	rs2769979	20	49909274	T	C	-0.0957142	0.0151474	2.64e-10	Psoriasis	0.000106937	39.9277
	rs28732090	6	31066086	C	G	0.7983	0.0250202	1e-200	Psoriasis	0.00271935	1018
	rs28998802	17	27797882	G	A	0.160654	0.0186763	7.83e-18	Psoriasis	0.000198159	73.9944
	rs33980500	6	111592059	C	T	0.237708	0.0268401	8.26e-19	Psoriasis	0.000210052	78.4363
	rs34536443	19	10352442	G	C	-0.281948	0.0474089	2.73e-09	Psoriasis	9.47273e-05	35.3684
	rs34955377	6	31361420	G	A	0.201541	0.0220687	6.7e-20	Psoriasis	0.000223344	83.4009
	rs4400255	6	30424427	T	A	0.181426	0.023741	2.14e-14	Psoriasis	0.000156398	58.3981
	rs60600003	7	37342861	T	G	0.149572	0.0236681	2.62e-10	Psoriasis	0.000106961	39.9366
	rs653169	11	110130255	A	G	-0.0861892	0.0151004	1.14e-08	Psoriasis	8.72547e-05	32.5782
	rs6556423	5	159430181	C	T	-0.180408	0.0152621	3.05e-32	Psoriasis	0.000374126	139.727
	rs674451	6	137895651	T	C	0.128161	0.015488	1.29e-16	Psoriasis	0.000183375	68.4729
	rs7310615	12	111427245	C	G	-0.0865745	0.0150881	9.58e-09	Psoriasis	8.81801e-05	32.9237
	rs74817271	5	151090412	G	A	0.224803	0.0267321	4.12e-17	Psoriasis	0.000189388	70.7189
	rs7542079	1	24968116	T	C	0.0950954	0.0150806	2.87e-10	Psoriasis	0.000106496	39.763
	rs76741620	11	36399020	A	G	0.174314	0.030468	1.06e-08	Psoriasis	8.7667e-05	32.7321
	rs78456138	2	162275836	C	T	-0.364637	0.0590482	6.61e-10	Psoriasis	0.000102132	38.1334
	rs80174646	1	67242472	G	T	-0.227133	0.0382237	2.81e-09	Psoriasis	9.45696e-05	35.3096
	rs847	5	132660977	T	C	0.126621	0.0157392	8.63e-16	Psoriasis	0.000173328	64.7208
	rs8904	14	35402011	G	A	-0.126143	0.0154202	2.83e-16	Psoriasis	0.000179212	66.9182
	rs9273060	6	32644337	A	T	0.218969	0.0165972	9.62e-40	Psoriasis	0.000466005	174.058
	rs9346778	6	159103761	C	T	-0.116749	0.0206424	1.55e-08	Psoriasis	8.56735e-05	31.9877
	rs10821948	10	62049865	C	A	0.0760685	0.0133917	1.34e-08	Rheumatoid arthritis	0.000127306	32.2652
	rs11513729	12	111835695	C	T	0.0978485	0.0135079	4.36e-13	Rheumatoid arthritis	0.000207017	52.4722
	rs117292830	6	31250491	G	A	0.713732	0.0285474	5.87e-138	Rheumatoid arthritis	0.00246055	625.077
	rs11758148	6	28239959	A	C	0.180602	0.019131	3.72e-21	Rheumatoid arthritis	0.000351545	89.1182
	rs16903065	8	128528218	C	A	-0.143169	0.0213703	2.09e-11	Rheumatoid arthritis	0.000177078	44.8821
	rs2395153	6	32377818	C	G	0.413798	0.0130314	1e-200	Rheumatoid arthritis	0.00396309	1008.3
	rs2476601	1	113834946	A	G	-0.348863	0.0171448	4.83e-92	Rheumatoid arthritis	0.00163117	414.039
	rs2735075	6	29976766	T	G	-0.0846189	0.0133533	2.34e-10	Rheumatoid arthritis	0.000158436	40.1563
	rs3087243	2	203874196	G	A	-0.10625	0.0141899	7.01e-14	Rheumatoid arthritis	0.000221191	56.0655
	rs3118470	10	6059750	T	C	0.0843758	0.0132524	1.93e-10	Rheumatoid arthritis	0.000159934	40.5362
	rs34536443	19	10352442	G	C	-0.308343	0.0423988	3.53e-13	Rheumatoid arthritis	0.000208658	52.8881
	rs35744187	6	32669979	G	A	0.192444	0.0192957	1.99e-23	Rheumatoid arthritis	0.000392357	99.4682
	rs3757387	7	128936032	T	C	0.0913903	0.0132944	6.23e-12	Rheumatoid arthritis	0.000186443	47.2563
	rs4274624	2	191093930	C	T	-0.111284	0.0153928	4.84e-13	Rheumatoid arthritis	0.000206208	52.2669
	rs548877	11	118429525	A	G	0.0964878	0.0170291	1.46e-08	Rheumatoid arthritis	0.000126669	32.1039
	rs6065926	20	46107215	A	G	0.08477	0.0149909	1.56e-08	Rheumatoid arthritis	0.000126165	31.9761
	rs62405652	6	32600007	A	C	-0.505959	0.025491	1.13e-87	Rheumatoid arthritis	0.0015522	393.961
	rs6456160	6	167117605	T	C	-0.0792677	0.0132719	2.34e-09	Rheumatoid arthritis	0.000140744	35.6716
	rs74611185	7	37381981	C	A	0.107229	0.0196439	4.8e-08	Rheumatoid arthritis	0.000117566	29.7965
	rs7731626	5	56148856	G	A	-0.108014	0.0149385	4.81e-13	Rheumatoid arthritis	0.000206263	52.2809
	rs78248443	1	64689489	C	T	-0.178636	0.0262275	9.69e-12	Rheumatoid arthritis	0.000183024	46.3896
	rs78782944	1	114121346	C	T	0.125311	0.0219434	1.13e-08	Rheumatoid arthritis	0.00012867	32.6112
	rs8002731	13	39788092	A	C	-0.0902776	0.0138528	7.18e-11	Rheumatoid arthritis	0.000167562	42.4699
	rs9277508	6	33086400	T	C	-0.256382	0.0155897	9.03e-61	Rheumatoid arthritis	0.00106611	270.456
	rs10174238	2	191108308	G	A	-0.204598	0.0323563	2.56e-10	Sjogren syndrome	0.000108632	39.9837
	rs113858286	6	34480452	C	G	0.426326	0.0751594	1.41e-08	Sjogren syndrome	8.74175e-05	32.1747
	rs150724213	7	74606017	G	A	0.450504	0.0751008	1.99e-09	Sjogren syndrome	9.77653e-05	35.9837
	rs16869677	6	33908305	C	T	0.368664	0.0476592	1.03e-14	Sjogren syndrome	0.000162561	59.8364
	rs2004640	7	128938247	T	G	-0.24807	0.0283561	2.16e-18	Sjogren syndrome	0.000207914	76.5338
	rs3117581	6	31657087	A	G	0.733315	0.0397579	5.77e-76	Sjogren syndrome	0.000923532	340.198
	rs9272305	6	32636102	C	G	0.420946	0.0335896	4.99e-36	Sjogren syndrome	0.000426557	157.051
Note: UKB, UK Biobank; IMID, immune-mediated inflammatory disorders; SLE, Systemic lupus erythematosus; IBD, Inflammatory bowel disease; UC, Ulcerative colitis.
