# Supplementary material for: Immune-mediated inflammatory diseases and periodontal disease: a bidirectional two-sample mendelian randomization study
Source: BMC Immunol. 2024 Jun 28;25:39. doi: 10.1186/s12865-024-00634-y (PMC11212394; doi:10.1186/s12865-024-00634-y)
Supplement: Supplementary file 3 — Supplementary Material 3. [file 12865_2024_634_MOESM3_ESM.xlsx]

## Sheet: Sheet1
Tabel S3 Instrumental variables of periodontal disease
Database	SNP	chr.exposure	pos.exposure	other_allele.exposure	effect_allele.exposure	beta.exposure	se.exposure	pval.exposure	exposure	R2	F
GLIDE	rs151226594	11	64256137	G	T	-0.3671	0.0768	1.75e-06	Periodontal disease	0.000501206	22.8469
	rs138868497	11	86508546	C	T	1.6387	0.3324	8.2e-07	Periodontal disease	0.00053313	24.3029
	rs10143801	14	88321793	G	A	-0.084	0.0171	8.66e-07	Periodontal disease	0.000529327	24.1294
	rs76734229	18	810854213	G	A	-0.1761	0.037	1.94e-06	Periodontal disease	0.000496921	22.6515
	rs9954920	18	49752432	C	T	0.0769	0.0163	2.37e-06	Periodontal disease	0.000488262	22.2566
	rs4811024	20	48909496	G	C	-0.1337	0.0292	4.62e-06	Periodontal disease	0.000459923	20.9642
	rs73155039	7	136207654	G	A	0.8316	0.1757	2.22e-06	Periodontal disease	0.000491428	22.4009
	rs2921075	8	8305889	G	C	0.0916	0.0183	5.44e-07	Periodontal disease	0.000549589	25.0536
UKB	rs55733934	10	126292510	G	A	0.000944586	0.00019895	2.06e-06	Periodontal disease	6.24062e-05	22.542
	rs148960276	10	132927220	C	T	0.00187107	0.000379329	8.12e-07	Periodontal disease	6.73563e-05	24.3302
	rs183943359	11	112685081	C	T	0.00506685	0.00104731	1.31e-06	Periodontal disease	6.47973e-05	23.4058
	rs116896971	11	133393228	T	A	0.002467	0.000459315	7.83e-08	Periodontal disease	7.98623e-05	28.8479
	rs7119208	11	5435828	C	G	-0.000424976	8.58e-05	7.32e-07	Periodontal disease	6.79179e-05	24.5331
	rs188190070	12	3319057	A	G	0.00256173	0.000532134	1.48e-06	Periodontal disease	6.41588e-05	23.1751
	rs9555563	13	109829140	A	G	0.000737976	0.000157955	2.98e-06	Periodontal disease	6.04298e-05	21.8281
	rs141710256	14	41388861	G	A	0.00296778	0.000628505	2.34e-06	Periodontal disease	6.17275e-05	22.2969
	rs150629599	14	76413999	T	C	0.0027893	0.000483868	8.19e-09	Periodontal disease	9.19933e-05	33.2303
	rs56183941	14	85362357	A	T	0.000505557	0.000102974	9.13e-07	Periodontal disease	6.67291e-05	24.1036
	rs139910917	15	72239445	G	A	0.00270209	0.00052138	2.19e-07	Periodontal disease	7.43564e-05	26.8589
	rs113724779	17	205416	C	A	0.00642137	0.00137076	2.81e-06	Periodontal disease	6.07527e-05	21.9447
	rs374629799	17	39262103	A	T	0.031416	0.00660866	2e-06	Periodontal disease	6.25615e-05	22.5981
	rs7219657	17	55029064	G	A	0.00185342	0.00037132	6e-07	Periodontal disease	6.89732e-05	24.9143
	rs8094188	18	22177686	C	G	0.00163516	0.000343199	1.89e-06	Periodontal disease	6.28435e-05	22.7
	rs140314942	18	8035302	C	T	0.00272839	0.000581778	2.74e-06	Periodontal disease	6.08879e-05	21.9936
	rs146051978	1	208176851	C	T	0.00158922	0.000328464	1.31e-06	Periodontal disease	6.48073e-05	23.4094
	rs7518680	1	24864280	C	T	0.00142736	0.000286297	6.18e-07	Periodontal disease	6.88118e-05	24.856
	rs189168428	1	54460787	T	C	0.00194263	0.000417359	3.25e-06	Periodontal disease	5.99783e-05	21.665
	rs145701443	1	92500285	A	G	0.00196645	0.000380146	2.31e-07	Periodontal disease	7.40785e-05	26.7585
	rs72871454	2	152055265	G	C	0.00113789	0.000248194	4.55e-06	Periodontal disease	5.81905e-05	21.0192
	rs74743717	2	15276785	G	A	0.00160644	0.00034282	2.79e-06	Periodontal disease	6.07897e-05	21.9581
	rs187659773	2	158948030	C	T	0.00207272	0.000449221	3.95e-06	Periodontal disease	5.8938e-05	21.2892
	rs149539286	2	39009025	T	A	0.0224433	0.00397091	1.59e-08	Periodontal disease	8.8433e-05	31.9441
	rs1405338	2	76536816	A	G	0.000492466	9.83e-05	5.48e-07	Periodontal disease	6.94824e-05	25.0982
	rs74622069	3	103887259	A	G	0.00104178	0.000228102	4.94e-06	Periodontal disease	5.77468e-05	20.8589
	rs189955301	3	26772619	T	C	0.00259888	0.000524511	7.24e-07	Periodontal disease	6.79662e-05	24.5505
	rs1402264	3	98989424	A	G	-0.00291362	0.000611065	1.86e-06	Periodontal disease	6.29395e-05	22.7347
	rs13114760	4	189638075	C	T	0.000987534	0.000212575	3.39e-06	Periodontal disease	5.97466e-05	21.5813
	rs150881535	4	45143197	A	G	0.00190773	0.00041158	3.57e-06	Periodontal disease	5.94784e-05	21.4844
	rs61755875	4	71396928	G	T	0.136347	0.0282181	1.35e-06	Periodontal disease	6.46349e-05	23.3471
	rs75237998	5	21097394	G	A	0.00267022	0.000515209	2.19e-07	Periodontal disease	7.43626e-05	26.8612
	rs531401566	5	34861273	A	G	0.00332388	0.000699196	2e-06	Periodontal disease	6.25641e-05	22.5991
	rs141487877	5	80202144	C	T	0.00166532	0.000344225	1.31e-06	Periodontal disease	6.47951e-05	23.405
	rs190313850	6	125870948	A	G	0.00250876	0.000522512	1.58e-06	Periodontal disease	6.38201e-05	23.0528
	rs112732042	6	137010265	G	A	0.00283232	0.00055138	2.8e-07	Periodontal disease	7.30483e-05	26.3864
	rs114908185	6	30996991	A	G	0.00509308	0.00103482	8.58e-07	Periodontal disease	6.70597e-05	24.2231
	rs12201237	6	85440804	G	A	0.00144875	0.000309261	2.81e-06	Periodontal disease	6.07533e-05	21.9449
	rs73148743	7	81378673	C	T	0.00172397	0.000361976	1.91e-06	Periodontal disease	6.2796e-05	22.6828
	rs371192413	8	77422783	G	T	0.00323287	0.000541587	2.39e-09	Periodontal disease	9.86408e-05	35.6318
	rs62530300	8	91125399	A	C	0.00149102	0.00031648	2.46e-06	Periodontal disease	6.14479e-05	22.1959
	rs117468815	9	10769412	C	T	0.00176031	0.0003703	2e-06	Periodontal disease	6.25609e-05	22.5979
	rs1747626	9	79139090	G	A	0.000420135	8.62e-05	1.08e-06	Periodontal disease	6.57649e-05	23.7553
	rs13287986	9	85923006	C	T	0.00121893	0.000261284	3.09e-06	Periodontal disease	6.02511e-05	21.7635
FinnGen	rs142187405	1	29328698	T	A	-0.102874	0.0218369	2.46479e-06	Periodontal disease	6.40043e-05	22.1936
	rs17045199	2	53766350	G	A	-0.0312118	0.00576242	6.07981e-08	Periodontal disease	8.46055e-05	29.3376
	rs140355068	2	75850528	G	T	0.122138	0.0258586	2.32028e-06	Periodontal disease	6.43385e-05	22.3095
	rs16855756	2	168739493	T	C	-0.0430894	0.00906003	1.97483e-06	Periodontal disease	6.5232e-05	22.6193
	rs73155377	3	25660288	T	A	0.040229	0.00850508	2.24517e-06	Periodontal disease	6.4521e-05	22.3727
	rs2306864	3	52359426	C	G	0.0496394	0.00944608	1.47999e-07	Periodontal disease	7.96384e-05	27.6151
	rs13090311	3	99663250	C	T	0.0573072	0.0113536	4.47651e-07	Periodontal disease	7.34728e-05	25.477
	rs142595867	3	166266393	C	T	0.184525	0.0384619	1.60587e-06	Periodontal disease	6.63785e-05	23.0169
	rs9490847	6	123640682	T	C	0.22921	0.0472266	1.21353e-06	Periodontal disease	6.79316e-05	23.5554
	rs17759178	6	130068006	T	G	0.0479757	0.010481	4.70782e-06	Periodontal disease	6.04252e-05	20.9524
	rs994701	6	157461552	A	G	-0.0325457	0.00688678	2.29192e-06	Periodontal disease	6.44072e-05	22.3333
	rs148190533	7	37459634	G	T	0.0589897	0.0126866	3.323e-06	Periodontal disease	6.23508e-05	21.6202
	rs117762461	7	51767383	T	C	-0.150889	0.0308437	9.97884e-07	Periodontal disease	6.90176e-05	23.932
	rs75154831	7	92965985	A	G	-0.0719484	0.014321	5.06081e-07	Periodontal disease	7.27899e-05	25.2402
	rs6981967	8	14646726	A	T	0.0452511	0.00945774	1.71364e-06	Periodontal disease	6.6018e-05	22.8919
	rs117806480	8	114671949	G	A	-0.154477	0.033665	4.46129e-06	Periodontal disease	6.07227e-05	21.0556
	rs77548231	9	19760807	G	A	0.06455	0.0137346	2.60405e-06	Periodontal disease	6.37001e-05	22.0881
	rs34771141	11	93078707	G	A	-0.0260223	0.0056284	3.77511e-06	Periodontal disease	6.16456e-05	21.3756
	rs11656116	17	62125621	C	T	-0.0277712	0.00599092	3.56e-06	Periodontal disease	6.19702e-05	21.4882
	rs9912403	17	81511844	C	A	-0.0317088	0.00673485	2.49954e-06	Periodontal disease	6.39269e-05	22.1667
	rs11082304	18	23141009	G	T	0.0261101	0.00565054	3.82252e-06	Periodontal disease	6.15769e-05	21.3518
	rs438811	19	44913484	C	T	-0.0376148	0.0066374	1.45241e-08	Periodontal disease	9.26166e-05	32.1158
	rs183858346	20	57019913	T	C	0.33203	0.0667482	6.54606e-07	Periodontal disease	7.13595e-05	24.7442
Note: UKB, UK Biobank; GLIDE, Gene Lifestyle Interactions in Dental Endpoints
